# Supplementary material for: The Neuro-Cardiac Symbiotic Engine: A Multimodal Fusion Architecture for Cognitive State Decoding via High-Performance Computing
Source: Life (Basel). 2026 May 18;16(5):830. doi: 10.3390/life16050830 (PMC13208311; doi:10.3390/life16050830)
Supplement: Supplementary file 1 [file life-16-00830-s001.zip]

Archive with 1 entries (1 files):
- life-4246624-Supplementary.pdf
